# Supplementary material for: Evaluation of automated streaking patterns in urine culture for clinical workflow optimization
Source: Sci Rep. 2025 Aug 18;15:30175. doi: 10.1038/s41598-025-15111-8 (PMC12361425; doi:10.1038/s41598-025-15111-8)
Supplement: Supplementary file 2 — Supplementary Material 2 [file 41598_2025_15111_MOESM2_ESM.xlsx]

## Sheet: Sheet1
Supplementary Table 1. Species detected in urine culture samples
Species	Number of samples (percentage)
One species
Gram-positive bacteria
Corynebacterium striatum	4 (3.6%)
Enterococcus faecalis	20 (18.0%)
Enterococcus faecium	7 (6.3%)
Staphylococcus spp.	6 (5.4%)
Streptococcus spp.	7 (6.3%)
Other gram-positive bacteria	2 (1.8%)
Gram-negative rods
Enterobacter spp.	3 (2.7%)
Escherichia coli	22 (19.8%)
Klebsiella spp.	8 (7.2%)
Pseudomonas aeruginosa	4 (3.6%)
Other gram-negative rods	5 (4.5%)
Candida spp.	13 (11.7%)
Two or more species	10 (9.0%)
Others, species less than 2.0%
